# Supplementary material for: New morphological and molecular data for Xystretrum solidum (Gorgoderidae, Gorgoderinae) from Sphoeroides testudineus (Tetraodontiformes, Tetraodontidae) in Mexican waters
Source: Zookeys. 2020 Apr 8;925:141–61. doi: 10.3897/zookeys.925.49503 (PMC7160187; doi:10.3897/zookeys.925.49503)
Supplement: Supplementary material 1 — Table S1 [file zookeys-925-141-s001.xlsx]

## Sheet: Sheet1
Table S1. Comparative data of relevant taxonomic characters of Xystretrum solidum from this study, in contrast to the 14 congeneric Xystretrum spp.
Measurements in micrometres (μm). – = Not reported. * = Measurements based on live worm; ** = Measurements based on worm mounted in balsam.
	Xystretrum solidum	Xystretrum solidum	Xystretrum papillosum	Xystretrum pulchrum	Xystretrum caballeroi	Xystretrum abalisti	Xystretrum hawaiiense	Xystretrum moretonense	Xystretrum plicoporatum	Xystretrum chauhani	Xystretrum manteri	Xystretrum overstreeti	Xystretrum srivastavai	Xystretrum thapari	Xystretrum triacanthi
Resource	Present study (17 adult trematodes)	(Linton, 1910)	(Linton, 1910)	(Travassos, 1922)	(Bravo-Hollis, 1953)	(Parukhin, 1963)	(Yamaguti, 1970)	(Manter, 1972)	(Manter, 1972)	(Ahmad, 1982)	(Ahmad, 1982)	(Ahmad, 1982)	(Ahmad, 1982)	(Ahmad, 1982)	(Ahmad & Gupta, 1985)
Host	Sphoeroides testudineus	Balistes capriscus	Lactophyrys (as Rhinesomus) triqueter	Sphoeroides testudineus	Balistes capistratus	Abalistes stellaris	Balistes capistratus	Triacanthus biaculeatus	"Tiggerfish"	Sufflanmen fraenatum (capistratus)	Sufflanmen fraenatum (capistratus)	Triacanthus biaculeatus (as brevirostris)	Triacanthus biaculeatus (as brevirostris)	Gerres filamentosus	Pseudotriacanthus strigilifer
	(Tetraodontidae)	(Balistidae)	(Ostraciidae)	(Tetraodontidae)	(Balistidae)	(Balistidae)	(Balistidae)	(Triacanthidae)	(Balistidae)	(Balistidae)	(Balistidae)	(Balistidae)	(Balistidae)	(Gerreidae)	(Triacanthidae)
Locality	Northern Yucatan Peninsula, Mexico (Gulf of Mexico)	Bermuda (North Atlantic)	Dry Tortugas, USA (Gulf of Mexico)	Manquinhos, Brazil (South Atlantic)	Puerto Vallarta, Jaslico, Mexico (Pacific)	Gulf of Tonkin (South China Sea, Asia)	Hawai (North Pacific)	Moreton Bay region, Queensland, Australia (Coral Sea)	Moreton Bay region, Queensland, Australia (Coral Sea)	Arabia Sea, Asia	Quilon (Arabia Sea, Asia)	Quilon (Arabia Sea, Asia)	Goa (Arabia Sea, Asia)	Goa (Arabia Sea, Asia)	Bay of Bengal, Puri coast, Orissa (Bangala Gulf, Asia)
Body size
Length	1870–3520 (2750)	1750**	2100	4500	3320–3380	5200	1900–4300	1990–3800	2280–3780	1490–1555	–	3804–4121	1124–1236	1210–1389	3290–3910
Width	1870–3520 (2750)	900**	2170	3000		2100	950–2400	1040–1990	1040–1990	–	–	–	365–489	400–490
Forebody
Length	800–1600 (1170)	–	–	–	–	–	–	720–1420	–	–	1490–1600	–	–	–	–
Width	420–900 (730)	–	–	–	–	–	–	–	–	–	–	–	–	–	–
Oral sucker
Length	200–500 (360)	750* / 240**	420	490	570–630	700–760	240–500	330–540	380–520	160–205	170–235	256–289	138–182	160–245	470–550
Width	230–450 (330)	930* / 270**	450	–	480–0.560	–	230–500	–	–	–	–	–	–	–	490–510
Ventral sucker
Length	270–560 (430)	–	620	710	520–540	720–820	120–130	390–660	410–560	260–295	260–295	600–687	180–230	135–165
Width	300–580 (450)	–	630	–	540–560	–	–	–	–	–	–	–	–	–	–
Proportion between oral sucker/ventral sucker
	1:1.30 (1.05–1.89)	–	1:1.4 (1.30–1.50)	1:1.4 (1.30–1.50)	1: 1.03 (1–1.1)	–		1:1.15 (1.08–1.22)	1:1.08 (1.07–1.10)	1:1.22–1.44	1:1.13–1.43	1:2.35–2.37	1:1.1.26–1.30	1:0.67–0.75	1:0.96–1.15
Oesophagus
Length	150–260 (200)	–	–	240	260–350	–	100–200	100–260	130–140	–	–	–	–	90–140	110–260
Width	50–130 (90)	–	–	–	80–140	–	–	–	–	–	–	–	–	–	–
Left testis
Length	210–420 (300)	–	–	380	170–320	500–600	170–550	–	–	–	–	–	–	–	–
Width	140–460 (310)	–	–	290	190–210	440–520	200–670	–	–	–	–	–	–	–	–
Right testis
Length	210–460 (300)	–	–	430	170–260	–	–	–	–	–	–	–	–	–	–
Width	240–480 (330)	–	–	220	120–210	–	–	–	–	–	–	–	–	–	–
Ovary
Length	110–190 (150)	–	–	210	80–100	220–320	130–350	–	–	–	–	–	–	–	–
Width	140–300 (200)	–	–	–	140	–	150–360 (250)	–	–	–	–	–	–	–	–
Eggs
Length	30–60 (50)	–	–	50–57	20–40 (30)	–	40–60	–	–	–	55–76	30–33	50–60	45–55	23–27
Width	20–30 (25)	–	–	20–30	10–20 (20)	–	20–30	–	–	–	40–48	20–23	36–38	26–32	17–19
References
Ahmad J (1982) Studies on digenetic trematodes of the families Fellodistomatidae and Gorgoderidae from marine fishes of India. Rivista di Parassitologia 53: 301-315.
Ahmad, J., Gupta, V. (1985). Studies on new monorchid and gorgoderid trematodes (Trematoda: Digenea) from marine fishes from the Bay of Bengal, off the Puri coast, Orissa. Rivista di Parassitologia. 46: 45-59.
Bravo-Hollis M (1953) Dos nuevos tremátodos digéneos de peces de las costas del Pacífico Anales del Instituto de Biología, Universidad Nacional Autónoma de México 24: 415-424.
Linton E (1910) Helminth fauna of the Dry Tortugas. II. Trematodes. Papers of the Tortugas Laboratory of the Carnegie Institute of Washington 4: 11-98.
Manter HW (1972) Two new species of Xystretrum Linton, 1910 (Trematoda: Gorgoderidae) from fishes of Queensland, Australia. Anales del Instituto de Biología, Universidad Nacional Autónoma de México, 41: 93-98.
Parukhin AM (1964) A new trematode of the family Gorgoderidae Looss, 1901. Helminthologia 5: 123-124.
Travassos L (1922) Contribuições para o conhecimento da fauna helmintolojica brasileira XVII. Gorgoderidae brasileiras. Memórias do Instituto Oswaldo Cruz 15: 220-234. https://doi.org/10.1590/S0074-02761922000200015
Yamaguti S (1970) Digenetic trematodes of Hawaiian fishes. Keigaku Publishing Co.,Tokyo. 436 pp.
